# Supplementary material for: miR-3940-5p reduces amyloid β production via selectively targeting PSEN1
Source: Front Aging Neurosci. 2024 Mar 4;16:1346978. doi: 10.3389/fnagi.2024.1346978 (PMC10944889; doi:10.3389/fnagi.2024.1346978)
Supplement: Supplementary file 1 [file Data_Sheet_1.ZIP]

Archive with 76 entries (58 files):
- raw data/
- raw data/fig1B-1C/
- raw data/fig1B-1C/Dual-Luciferase Reporter Assay-fig1B-1C.xlsx
- raw data/fig1B-1C/fig1B-1C.pzf
- raw data/fig2/
- raw data/fig2/fig2a/
- raw data/fig2/fig2a/fig2a.pzf
- raw data/fig2/fig2a/fig2a.xls
- raw data/fig2/fig2b/
- raw data/fig2/fig2b/fig2b.pzf
- raw data/fig2/fig2b/fig2b.xls
- raw data/fig2/fig2c-d/
- raw data/fig2/fig2c-d/WB-ImageJ result.xlsx
- raw data/fig2/fig2c-d/fig2c-GAPDH.tif
- raw data/fig2/fig2c-d/fig2c-PSEN1.tif
- raw data/fig2/fig2c-d/fig2d.pzf
- raw data/fig2/fig2c-d/fig2d.tif
- raw data/fig3/
- raw data/fig3/fig3a/
- raw data/fig3/fig3a/SH-SY5Y-BF.jpg
- raw data/fig3/fig3a/SH-SY5Y-Flu.jpg
- raw data/fig3/fig3a/SH-SY5Y-LV-miR-3940-5p-pre-BF.jpg
- raw data/fig3/fig3a/SH-SY5Y-LV-miR-3940-5p-pre-Flu.jpg
- raw data/fig3/fig3a/SH-SY5Y-LV-miR-3940-5p-pre-merge.jpg
- raw data/fig3/fig3a/SH-SY5Y-LV-miR-NC-BF.jpg
- raw data/fig3/fig3a/SH-SY5Y-LV-miR-NC-Flu.jpg
- raw data/fig3/fig3a/SH-SY5Y-LV-miR-NC-merge.jpg
- raw data/fig3/fig3a/SH-SY5Y-merge.jpg
- raw data/fig3/fig3b/
- raw data/fig3/fig3b/fig3b.pzf
- raw data/fig3/fig3b/fig3b.tif
- raw data/fig3/fig3b/fig3b.xls
- raw data/fig3/fig3c/
- raw data/fig3/fig3c/fig3c.pzf
- raw data/fig3/fig3c/fig3c.tif
- raw data/fig3/fig3c/fig3c.xls
- raw data/fig3/fig3d-e/
- raw data/fig3/fig3d-e/WB-ImageJ result.xlsx
- raw data/fig3/fig3d-e/fig3d-GAPDH.tif
- raw data/fig3/fig3d-e/fig3d-PSEN1.tif
- raw data/fig3/fig3d-e/fig3e.pzf
- raw data/fig3/fig3d-e/fig3e.tif
- raw data/fig3/fig3f/
- raw data/fig3/fig3f/fig3f.pzf
- raw data/fig3/fig3f/fig3f.xls
- raw data/fig4/
- raw data/fig4/fig4a/
- raw data/fig4/fig4a/fig4a.pzf
- raw data/fig4/fig4a/fig4a.tif
- raw data/fig4/fig4a/fig4a.xls
- raw data/fig4/fig4b/
- raw data/fig4/fig4b/fig4b.pzf
- raw data/fig4/fig4b/fig4b.tif
- raw data/fig4/fig4b/fig4b.xlsx
- raw data/fig4/fig4c/
- raw data/fig4/fig4c/fig4c-d.xlsx
- raw data/fig4/fig4c/fig4c.pzf
- raw data/fig4/fig4c/fig4c.tif
- raw data/fig4/fig4c/fig4d.pzf
- raw data/fig4/fig4c/fig4d.tif
- raw data/fig4/fig4e/
- raw data/fig4/fig4e/SH-SY5Y-APP-BF.jpg
- raw data/fig4/fig4e/SH-SY5Y-APP-Flu.jpg
- raw data/fig4/fig4e/SH-SY5Y-APP-LV-miR-3940-5p-pre-BF.jpg
- raw data/fig4/fig4e/SH-SY5Y-APP-LV-miR-3940-5p-pre-Flu.jpg
- raw data/fig4/fig4e/SH-SY5Y-APP-LV-miR-3940-5p-pre-merge.jpg
- raw data/fig4/fig4e/SH-SY5Y-APP-LV-miR-NC-BF.jpg
- raw data/fig4/fig4e/SH-SY5Y-APP-LV-miR-NC-Flu-merge.jpg
- raw data/fig4/fig4e/SH-SY5Y-APP-LV-miR-NC-Flu.jpg
- raw data/fig4/fig4e/SH-SY5Y-APP-merge.jpg
- raw data/fig4/fig4f-g/
- raw data/fig4/fig4f-g/20210627.pzf
- raw data/fig4/fig4f-g/fig4f.tif
- raw data/fig4/fig4f-g/fig4f.xlsx
- raw data/fig4/fig4f-g/fig4g.tif
- raw data/fig4/fig4f-g/figf-g.pzf
