# Supplementary material for: miR-3940-5p reduces amyloid β production via selectively targeting PSEN1
Source: Front Aging Neurosci. 2024 Mar 4;16:1346978. doi: 10.3389/fnagi.2024.1346978 (PMC10944889; doi:10.3389/fnagi.2024.1346978)
Supplement: Supplementary file 1 [file Data_Sheet_1.ZIP › raw data/fig1B-1C/Dual-Luciferase Reporter Assay-fig1B-1C.xlsx]

## Sheet: Sheet1
sample		Renilla luciferase	Firefly luciferase	Ratio	NC Mean	Normalized
NC+WT		761174	449901	1.69187	1.7857	0.947456
NC+WT		685855	396405	1.73019	1.7857	0.968914
NC+WT		849472	438996	1.93503	1.7857	1.08363
miR-9-5p+WT		762156	378351	2.01442	1.7857	0.864561
miR-9-5p+WT		783227	317508	2.46679	1.7857	1.05872
miR-9-5p+WT		972099	387484	2.50875	1.7857	1.07672
sample		Renilla luciferase	Firefly luciferase	Ratio	NC Mean	Normalized
NC+WT		379406	6774935	0.0560014	0.0523698	1.06935
NC+WT		410174	8079210	0.0507691	0.0523698	0.969434
NC+WT		367678	7304060	0.0503389	0.0523698	0.961219
miR-520C-3p+WT		826734	14330033	0.0576924	0.0523698	1.10164
miR-520C-3p+WT		790085	14152955	0.0558247	0.0523698	1.06597
miR-520C-3p+WT		591261	12441345	0.0475239	0.0523698	0.907468
miR-302a-3p+WT		991863	15349952	0.0646167	0.0523698	1.23385
miR-302a-3p+WT		737845	10250763	0.0719795	0.0523698	1.37445
miR-302a-3p+WT		1298030	14585118	0.0889969	0.0523698	1.69939
sample		Renilla luciferase	Firefly luciferase	Ratio	NC Mean	Normalized
NC+WT		1327478	293347	4.52528	4.3056	1.05102
NC+WT		1354604	364619	3.71512	4.3056	0.862858
NC+WT		1580426	337958	4.6764	4.3056	1.08612
miR-3940-5p+WT		3663742	1100930	3.32786	4.3056	0.772914
miR-3940-5p+WT		1905116	761766	2.50092	4.3056	0.580853
miR-3940-5p+WT		2612236	821502	3.17983	4.3056	0.738533
miR-4507-5p+WT		2135667	472512	4.51982	4.3056	1.04975
miR-4507-5p+WT		1695296	399361	4.24502	4.3056	0.98593
miR-4507-5p+WT		1596282	362507	4.40345	4.3056	1.02273
NC+MUT		398621	85376	4.66901	5.12236	0.911496
NC+MUT		366299	69595	5.26329	5.12236	1.02751
NC+MUT		356173	65536	5.43477	5.12236	1.06099
miR-3940-5p+MUT		797844	167396	4.76621	5.12236	0.930472
miR-3940-5p+MUT		809438	165240	4.89856	5.12236	0.930472
miR-3940-5p+MUT		996669	193372	5.15415	4.63966	1.00621
