# Supplementary material for: miR-3940-5p reduces amyloid β production via selectively targeting PSEN1
Source: Front Aging Neurosci. 2024 Mar 4;16:1346978. doi: 10.3389/fnagi.2024.1346978 (PMC10944889; doi:10.3389/fnagi.2024.1346978)
Supplement: Supplementary file 1 [file Data_Sheet_1.ZIP › raw data/fig2/fig2a/fig2a.xls]

## Sheet: Results
Block Type	96well
Chemistry	SYBR_GREEN
Experiment File Name	C:\Documents and Settings\INSTR-ADMIN\Desktop\QYM\2020-12-26-miRNA-QYM.eds
Experiment Run End Time	2010-11-03 03:26:18 AM CST
Instrument Type	steponeplus
Passive Reference	ROX
Well	Sample Name	Target	Task	Reporter	Quencher	RQ	RQ Min	RQ Max	Cт	Cт Mean	Cт SD	ΔCт	ΔCт Mean	ΔCт SE	HK Control ΔCт Mean	HK Control ΔCт SE	ΔΔCт	Automatic Ct Threshold	Ct Threshold	Automatic Baseline	Baseline Start	Baseline End	Efficiency	Tm1	Tm2	Tm3	Comments	MTP
B4	control	u6	UNKNOWN	SYBR	None				13.7708	13.78	0.0928142							TRUE	1.09038	TRUE	3	5	1	80.9481				N
B5	miR-3940-5p	u6	UNKNOWN	SYBR	None				9.68112	9.63468	0.0528993							TRUE	1.09038	TRUE	1	3	1	81.2411				N
B6	miR-3940-5p inhititor	u6	UNKNOWN	SYBR	None				8.94503	8.91765	0.0252074							TRUE	1.09038	TRUE	1	2	1	81.092				N
B7	NC	miR-3940-5p	UNKNOWN	SYBR	None	0.500204	0.408723	0.612159	17.2818	17.3188	0.178194							TRUE	0.999087	TRUE	3	5	1	81.2452				N
B8	inhibitor control	miR-3940-5p	UNKNOWN	SYBR	None	1.12098	1.08936	1.15351	16.5597	16.5516	0.011719							TRUE	0.999087	TRUE	3	6	1	80.6489				N
C4	control	u6	UNKNOWN	SYBR	None				13.6921	13.78	0.0928142							TRUE	1.09038	TRUE	3	5	1	80.9481				N
C5	miR-3940-5p	u6	UNKNOWN	SYBR	None				9.5771	9.63468	0.0528993							TRUE	1.09038	TRUE	1	3	1	81.092				N
C6	miR-3940-5p inhititor	u6	UNKNOWN	SYBR	None				8.9125	8.91765	0.0252074							TRUE	1.09038	TRUE	1	2	1	81.092				N
C7	NC	miR-3940-5p	UNKNOWN	SYBR	None	0.500204	0.408723	0.612159	17.1621	17.3188	0.178194							TRUE	0.999087	TRUE	3	5	1	81.3943	78.5621			Y
C8	inhibitor control	miR-3940-5p	UNKNOWN	SYBR	None	1.12098	1.08936	1.15351	16.5382	16.5516	0.011719							TRUE	0.999087	TRUE	3	6	1	80.6489				N
D4	control	u6	UNKNOWN	SYBR	None				13.8771	13.78	0.0928142							TRUE	1.09038	TRUE	3	6	1	80.9481				N
D5	miR-3940-5p	u6	UNKNOWN	SYBR	None				9.64582	9.63468	0.0528993							TRUE	1.09038	TRUE	1	2	1	81.092				N
D6	miR-3940-5p inhititor	u6	UNKNOWN	SYBR	None				8.89541	8.91765	0.0252074							TRUE	1.09038	TRUE	1	2	1	81.092				N
D7	NC	miR-3940-5p	UNKNOWN	SYBR	None	0.500204	0.408723	0.612159	17.5126	17.3188	0.178194							TRUE	0.999087	TRUE	3	5	1	80.798	78.7111	62.9104		Y
D8	inhibitor control	miR-3940-5p	UNKNOWN	SYBR	None	1.12098	1.08936	1.15351	16.557	16.5516	0.011719							TRUE	0.999087	TRUE	3	6	1	80.6489				N
E4	NC	u6	UNKNOWN	SYBR	None				9.43452	9.45444	0.0359335							TRUE	1.09038	TRUE	1	2	1	80.9481				N
E5	inhibitor control	u6	UNKNOWN	SYBR	None				9.83274	9.85142	0.0229246							TRUE	1.09038	TRUE	1	3	1	81.092	75.2795			Y
E6	control	miR-3940-5p	UNKNOWN	SYBR	None	1	0.735506	1.35961	20.5078	20.645	0.260434							TRUE	0.999087	TRUE	3	11	1	77.9622				N
E7	miR-3940-5p	miR-3940-5p	UNKNOWN	SYBR	None	2201.85	1914.4	2532.46	5.31337	5.39514	0.114254							TRUE	0.999087	TRUE	1	2	1	81.0961				N
E8	miR-3940-5p inhititor	miR-3940-5p	UNKNOWN	SYBR	None	0.833934	0.769421	0.903856	16.0264	16.0446	0.0679392							TRUE	0.999087	TRUE	1	3	1	80.798				N
F4	NC	u6	UNKNOWN	SYBR	None				9.43288	9.45444	0.0359335							TRUE	1.09038	TRUE	1	3	1	80.9481				N
F5	inhibitor control	u6	UNKNOWN	SYBR	None				9.877	9.85142	0.0229246							TRUE	1.09038	TRUE	1	3	1	81.092	75.2795			Y
F6	control	miR-3940-5p	UNKNOWN	SYBR	None	1	0.735506	1.35961	20.4817	20.645	0.260434							TRUE	0.999087	TRUE	3	12	1	77.9622				N
F7	miR-3940-5p	miR-3940-5p	UNKNOWN	SYBR	None	2201.85	1914.4	2532.46	5.34636	5.39514	0.114254							TRUE	0.999087	TRUE	1	2	1	81.0961				N
F8	miR-3940-5p inhititor	miR-3940-5p	UNKNOWN	SYBR	None	0.833934	0.769421	0.903856	15.9876	16.0446	0.0679392							TRUE	0.999087	TRUE	1	3	1	80.798				N
G4	NC	u6	UNKNOWN	SYBR	None				9.49592	9.45444	0.0359335							TRUE	1.09038	TRUE	1	2	1	81.0971				N
G5	inhibitor control	u6	UNKNOWN	SYBR	None				9.84451	9.85142	0.0229246							TRUE	1.09038	TRUE	1	3	1	81.092	75.2795			Y
G6	control	miR-3940-5p	UNKNOWN	SYBR	None	1	0.735506	1.35961	20.9453	20.645	0.260434							TRUE	0.999087	TRUE	3	13	1	77.9622				N
G7	miR-3940-5p	miR-3940-5p	UNKNOWN	SYBR	None	2201.85	1914.4	2532.46	5.52569	5.39514	0.114254							TRUE	0.999087	TRUE	1	2	1	80.9471				N
G8	miR-3940-5p inhititor	miR-3940-5p	UNKNOWN	SYBR	None	0.833934	0.769421	0.903856	16.1198	16.0446	0.0679392							TRUE	0.999087	TRUE	1	3	1	80.798				N
Analysis Type	Singleplex
Endogenous Control	u6
RQ Min/Max Confidence Level	95.0
Reference Sample	control
sample name	target gene	target gene
	miR-3940-5p	u6	u6mean	△CT(miR-3940-5p-u6mean)	control△Ctmean	△△CT	2-△△CT
miR-3940-5p mimics group	5.31337	9.68112	9.63468	-4.32131	6.86496	-11.1863	2330.25
miR-3940-5p mimics group	5.34636	9.5771	9.63468	-4.28831	6.86496	-11.1533	2277.57
miR-3940-5p mimics group	5.52569	9.64582	9.63468	-4.10899	6.86496	-10.974	2011.36
NC group	17.2818	9.43452	9.45444	7.82732	7.86437	-0.0370598	1.02602
NC group	17.1621	9.43288	9.45444	7.70763	7.86437	-0.15675	1.11477
NC group	17.5126	9.49592	9.45444	8.05818	7.86437	0.19381	0.874294
miR-3940-5p inhibitor	16.0264	8.94503	8.91764	7.10875	6.7002	0.408543	0.753384
miR-3940-5p inhibitor	15.9876	8.9125	8.91764	7.06998	6.7002	0.369775	0.773903
miR-3940-5p inhibitor	16.1198	8.89541	8.91764	7.20215	6.7002	0.501942	0.706156
inhibitor control	16.5597	9.83274	9.85142	6.7083	6.7002	0.00809352	0.994406
inhibitor control	16.5382	9.877	9.85142	6.68677	6.7002	-0.0134385	1.00936
inhibitor control	16.557	9.84451	9.85142	6.70555	6.7002	0.00534503	0.996302
