# Supplementary material for: miR-3940-5p reduces amyloid β production via selectively targeting PSEN1
Source: Front Aging Neurosci. 2024 Mar 4;16:1346978. doi: 10.3389/fnagi.2024.1346978 (PMC10944889; doi:10.3389/fnagi.2024.1346978)
Supplement: Supplementary file 1 [file Data_Sheet_1.ZIP › raw data/fig2/fig2b/fig2b.xls]

## Sheet: Results
Block Type	96well
Chemistry	SYBR_GREEN
Experiment File Name	C:\Documents and Settings\INSTR-ADMIN\Desktop\QYM\2020-12-25-MRNA-QYM.eds
Experiment Run End Time	2010-11-03 03:18:12 AM CST
Instrument Type	steponeplus
Passive Reference	ROX
Well	Sample Name	Target	Task	Reporter	Quencher	RQ	RQ Min	RQ Max	Cт	Cт Mean	Cт SD	ΔCт	ΔCт Mean	ΔCт SE	HK Control ΔCт Mean	HK Control ΔCт SE	ΔΔCт	Automatic Ct Threshold	Ct Threshold	Automatic Baseline	Baseline Start	Baseline End	Efficiency	Tm1	Tm2	Tm3	Comments
B4	Control	GAPDH	UNKNOWN	SYBR	None				18.7236	18.739	0.05931							TRUE	0.898025	TRUE	3	11	1	81.6935
B5	miR-3940-5p	GAPDH	UNKNOWN	SYBR	None				18.7109	18.7163	0.027029							TRUE	0.898025	TRUE	3	12	1	81.8367
B6	miR-3940-5p inhibitor	GAPDH	UNKNOWN	SYBR	None				19.9267	19.9142	0.0203462							TRUE	0.898025	TRUE	3	12	1	81.8367
B7	NC	PS1	UNKNOWN	SYBR	None	0.537191	0.454206	0.635337	26.7957	26.8179	0.0660585							TRUE	1.01361	TRUE	3	18	1	80.6456
B8	inhibitor control	PS1	UNKNOWN	SYBR	None	0.862638	0.82156	0.905771	25.7849	25.7675	0.0386903							TRUE	1.01361	TRUE	3	17	1	80.7947
C4	Control	GAPDH	UNKNOWN	SYBR	None				18.689	18.739	0.05931							TRUE	0.898025	TRUE	3	11	1	81.6935
C5	miR-3940-5p	GAPDH	UNKNOWN	SYBR	None				18.6923	18.7163	0.027029							TRUE	0.898025	TRUE	3	39	1	84.9686	92.1273
C6	miR-3940-5p inhibitor	GAPDH	UNKNOWN	SYBR	None				19.9252	19.9142	0.0203462							TRUE	0.898025	TRUE	3	13	1	81.6876
C7	NC	PS1	UNKNOWN	SYBR	None	0.537191	0.454206	0.635337	26.8922	26.8179	0.0660585							TRUE	1.01361	TRUE	3	19	1	80.6456
C8	inhibitor control	PS1	UNKNOWN	SYBR	None	0.862638	0.82156	0.905771	25.7944	25.7675	0.0386903							TRUE	1.01361	TRUE	3	18	1	80.6456
D4	Control	GAPDH	UNKNOWN	SYBR	None				18.8045	18.739	0.05931							TRUE	0.898025	TRUE	3	11	1	81.5444
D5	miR-3940-5p	GAPDH	UNKNOWN	SYBR	None				18.7456	18.7163	0.027029							TRUE	0.898025	TRUE	3	12	1	81.6876
D6	miR-3940-5p inhibitor	GAPDH	UNKNOWN	SYBR	None				19.8907	19.9142	0.0203462							TRUE	0.898025	TRUE	3	12	1	81.6876
D7	NC	PS1	UNKNOWN	SYBR	None	0.537191	0.454206	0.635337	26.7658	26.8126	0.148585							TRUE	1.01361	TRUE	3	19	1	80.4964
D8	inhibitor control	PS1	UNKNOWN	SYBR	None	0.862638	0.82156	0.905771	25.7232	25.7675	0.0386903							TRUE	1.01361	TRUE	3	18	1	80.6456
E4	NC	GAPDH	UNKNOWN	SYBR	None				19.5964	19.5718	0.0347304							TRUE	0.898025	TRUE	3	11	1	81.6935
E5	inhibitor control	GAPDH	UNKNOWN	SYBR	None				18.3307	18.3544	0.0207681							TRUE	0.898025	TRUE	3	10	1	81.8367
E6	Control	PS1	UNKNOWN	SYBR	None	1	0.9195	1.08755	25.885	25.9389	0.0467722							TRUE	1.01361	TRUE	3	18	1	80.6436
E7	miR-3940-5p	PS1	UNKNOWN	SYBR	None	0.968463	0.876246	1.07038	26.8815	26.8179	0.0660585							TRUE	1.01361	TRUE	3	19	1	80.6456
E8	miR-3940-5p inhibitor	PS1	UNKNOWN	SYBR	None	0.951477	0.88836	1.01908	27.1868	27.1859	0.0583282							TRUE	1.01361	TRUE	3	20	1	80.4964
F4	NC	GAPDH	UNKNOWN	SYBR	None				19.5718	18.7163	0.027029							TRUE	0.898025	TRUE	3	11	1	81.6935
F5	inhibitor control	GAPDH	UNKNOWN	SYBR	None				18.3635	18.3544	0.0207681							TRUE	0.898025	TRUE	3	10	1	81.8367
F6	Control	PS1	UNKNOWN	SYBR	None	1	0.9195	1.08755	25.9676	25.9389	0.0467722							TRUE	1.01361	TRUE	3	17	1	80.4945
F7	miR-3940-5p	PS1	UNKNOWN	SYBR	None	0.968463	0.876246	1.07038	26.6421	26.8126	0.148585							TRUE	1.01361	TRUE	3	19	1	80.6456
F8	miR-3940-5p inhibitor	PS1	UNKNOWN	SYBR	None	0.951477	0.88836	1.01908	27.1271	27.1859	0.0583282							TRUE	1.01361	TRUE	3	20	1	80.4964
G4	NC	GAPDH	UNKNOWN	SYBR	None				19.5472	19.5718	0.0347304							TRUE	0.898025	TRUE	3	11	1	81.6935
G5	inhibitor control	GAPDH	UNKNOWN	SYBR	None				18.3691	18.3544	0.0207681							TRUE	0.898025	TRUE	3	10	1	81.8367
G6	Control	PS1	UNKNOWN	SYBR	None	1	0.9195	1.08755	25.9642	25.9389	0.0467722							TRUE	1.01361	TRUE	3	18	1	80.6436
G7	miR-3940-5p	PS1	UNKNOWN	SYBR	None	0.968463	0.876246	1.07038	26.9143	26.8126	0.148585							TRUE	1.01361	TRUE	3	19	1	80.6456
G8	miR-3940-5p inhibitor	PS1	UNKNOWN	SYBR	None	0.951477	0.88836	1.01908	27.2437	27.1859	0.0583282							TRUE	1.01361	TRUE	3	19	1	80.4964
Analysis Type	Singleplex
Endogenous Control	GAPDH
RQ Min/Max Confidence Level	95.0
Reference Sample	Control
sample name	target gene	target gene
	PSEN1	GAPDH	GAPDHmean	△CT(PSEN1-GAPDHmean)	control△Ctmean	△△CT	2-△△CT
NC	26.7957	19.5964	19.5718	7.2239	7.24611	-0.0222136	1.01552
NC	26.8922	19.5718	19.5718	7.32042	7.24611	0.074302	0.949802
NC	26.7658	19.5472	19.5718	7.19403	7.24611	-0.0520884	1.03676
miR-3940-5p	26.8815	18.7109	18.7163	8.16524	7.24611	0.919123	0.52883
miR-3940-5p	26.6421	18.6923	18.7163	7.92585	7.24611	0.679739	0.624278
miR-3940-5p	26.9143	18.7456	18.7163	8.19804	7.24611	0.951924	0.516943
inhibitor control	25.7849	18.3307	18.3544	7.43043	7.41305	0.0173798	0.988026
inhibitor control	25.7944	18.3635	18.3544	7.44001	7.41305	0.0269527	0.981491
inhibitor control	25.7232	18.3691	18.3544	7.36872	7.41305	-0.0443325	1.03121
miR-3940-5p inhibitor	27.1868	19.9267	19.9142	7.27255	7.41305	-0.140505	1.10229
miR-3940-5p inhibitor	27.1271	19.9252	19.9142	7.21287	7.41305	-0.20019	1.14885
miR-3940-5p inhibitor	27.2437	19.8907	19.9142	7.32951	7.41305	-0.0835438	1.05962
