# Supplementary material for: miR-3940-5p reduces amyloid β production via selectively targeting PSEN1
Source: Front Aging Neurosci. 2024 Mar 4;16:1346978. doi: 10.3389/fnagi.2024.1346978 (PMC10944889; doi:10.3389/fnagi.2024.1346978)
Supplement: Supplementary file 1 [file Data_Sheet_1.ZIP › raw data/fig2/fig2c-d/WB-ImageJ result.xlsx]

## Sheet: Sheet1
ImageJ result
First									second
GAPDH	Area	Mean	Min	Max	IntDen	RawintDen			GAPDH
NC+inhibitor-1	1028	149.888	26	222	154085	154085			NC+inhibitor-1	1216	159.593	41	216	194065	194065
NC+inhibitor-2	1034	149.794	49	222	154887	154887			NC+inhibitor-2	1224	159.2	27	216	194861	194861
NC+inhibitor-3	1036	148.834	12	222	154192	154192			NC+inhibitor-3	1224	157.97	22	216	193355	193355
miR-3940+inhibitor	996	160.156	40	222	159515	159515			miR-3940+inhibitor	1088	123.523	30	194	134393	134393
miR-3940+inhibitor	1028	156.895	29	222	161288	161288			miR-3940+inhibitor	1152	116.336	13	194	134019	134019
miR-3940+inhibitor	1034	156.231	27	222	161543	161543			miR-3940+inhibitor	1072	122.792	19	194	131633	131633
NC1-1	860	189.69	80	222	163133	163133			NC1-1	1173	173.04	42	201	202976	202976
NC1-2	968	175.473	35	222	169858	169858			NC1-2	1206	175.034	52	201	211091	211091
NC1-3	922	180.57	61	222	166486	166486			NC1-3	1260	171.839	51	201	216517	216517
miR-3940-1	920	193.24	84	226	177781	177781			miR-3940-1	1190	159.742	40	206	190093	190093
miR-3940-2	908	190.249	84	226	172746	172746			miR-3940-2	1170	162.464	45	206	190083	190083
miR-3940-3	956	189.598	57	226	181256	181256			miR-3940-3	1323	151.308	40	206	200181	200181
contorl	876	189.704	87	232	166181	166181			contorl	1005	131.536	26	206	132194	132194
contorl	860	190.634	87	232	163945	163945			contorl	1072	127.545	26	206	136728	136728
contorl	860	187.12	87	231	160923	160923			contorl	1136	122.822	25	206	139526	139526
PSEN1									PSEN1
NC+inhibitor-1	1324	195.715	72	236	259126	259126			NC+inhibitor-1	1428	183.52	42	226	262067	262067
NC+inhibitor-2	1401	186.986	34	236	261968	261968			NC+inhibitor-2	1340	193.087	70	226	258737	258737
NC+inhibitor-3	1286	197.86	89	236	254448	254448			NC+inhibitor-3	1340	190.108	59	226	254745	254745
miR-3940+inhibitor	1410	181.661	76	236	256142	256142			miR-3940+inhibitor	1460	170.16	33	223	248433	248433
miR-3940+inhibitor	1501	176.688	61	236	265209	265209			miR-3940+inhibitor	1420	173.377	30	223	246196	246196
miR-3940+inhibitor	1538	174.963	60	236	269093	269093			miR-3940+inhibitor	1420	173.131	33	223	245846	245846
NC1-1	1304	210.397	97	238	274358	274358			NC1-1	1554	179.613	48	222	279119	279119
NC1-2	1445	203.243	77	238	293686	293686			NC1-2	1656	174.497	37	222	288967	288967
NC1-3	1353	207.432	78	238	280656	280656			NC1-3	1606	178.281	42	222	286319	286319
miR-3940-1	1200	140.947	40	211	169136	169136			miR-3940-1	1320	165.378	48	224	218299	218299
miR-3940-2	1230	130.768	40	206	160845	160845			miR-3940-2	1330	162.376	35	224	215960	215960
miR-3940-3	1271	127.886	29	211	162543	162543			miR-3940-3	1380	161.831	35	224	223327	223327
contorl	1568	150.302	19	240	235673	235673			contorl	1470	164.078	29	227	241195	241195
contorl	1486	156.442	36	240	232473	232473			contorl	1360	171.074	37	227	232660	232660
contorl	1476	154.835	39	240	228536	228536			contorl	1380	165.732	29	227	228710	228710
total			PSEN1	GAPDH	PSEN1/GAPDH	PSEN1/GAPDH-NC mean	normalization
NC+inhibitor-1			259126	154085	1.68171	1.4039	1.19788
NC+inhibitor-2			261968	154887	1.69135	1.4039	1.20475
NC+inhibitor-3			254448	154192	1.6502	1.4039	1.17544
NC+inhibitor-4			218299	190093	1.14838	1.4039	0.817993
NC+inhibitor-5			215960	190083	1.13614	1.4039	0.809271
NC+inhibitor-6			223327	200181	1.11563	1.4039	0.794662
miR-3940+inhibitor			256142	159515	1.60575	1.4039	1.14378
miR-3940+inhibitor			265209	161288	1.64432	1.4039	1.17125
miR-3940+inhibitor			269093	161543	1.66577	1.4039	1.18653
miR-3940+inhibitor			241195	132194	1.82455	1.4039	1.29963
miR-3940+inhibitor			232660	136728	1.70163	1.4039	1.21207
miR-3940+inhibitor			228710	139526	1.63919	1.4039	1.1676
NC1-1			274358	163133	1.68181	1.77497	0.947512
NC1-2			293686	169858	1.72901	1.77497	0.974106
NC1-3			280656	166486	1.68576	1.77497	0.949742
NC1-4			248433	134393	1.84856	1.77497	1.04146
NC1-5			246196	134019	1.83702	1.77497	1.03496
NC1-6			245846	131633	1.86766	1.77497	1.05222
miR-3940-1			169136	177781	0.951373	1.77497	0.535994
miR-3940-2			160845	172746	0.931107	1.77497	0.524576
miR-3940-3			162543	181256	0.896759	1.77497	0.505225
miR-3940-4			279119	202976	1.37513	1.77497	0.774736
miR-3940-5			288967	211091	1.36892	1.77497	0.771236
miR-3940-6			286319	216517	1.32239	1.77497	0.745019
contorl			235673	166181	1.41817	1.37534	1.03114
contorl			232473	163945	1.41799	1.37534	1.03101
contorl			228536	160923	1.42016	1.37534	1.03259
contorl			262067	194065	1.35041	1.37534	0.981873
contorl			258737	194861	1.3278	1.37534	0.965437
contorl			254745	193355	1.3175	1.37534	0.957945
	均值	标准误
Control	1
inhibitor contorl	1	0.00742	3
miR-3940-5p inhibitor	0.9786	0.01049	3
NC	1	0.0089	3
miR-3940-5p mimics	0.5453	0.00938	3
control	1	0	3
inhibitor control	1	0.00843	3
miR-3940-5p inhibitor	1.5192	0.04804	3
NC	1	0.00483	3
miR-3940-5p mimics	0.7323	0.00899	3
control	1	0	6
inhibitor control	1	0.08632	6
miR-3940-5p inhibitor	1.1968	0.02253	6
NC	1	0.01968	6
miR-3940-5p mimics	0.6428	0.05436	6
