# Supplementary material for: miR-3940-5p reduces amyloid β production via selectively targeting PSEN1
Source: Front Aging Neurosci. 2024 Mar 4;16:1346978. doi: 10.3389/fnagi.2024.1346978 (PMC10944889; doi:10.3389/fnagi.2024.1346978)
Supplement: Supplementary file 1 [file Data_Sheet_1.ZIP › raw data/fig3/fig3b/fig3b.xls]

## Sheet: Results
Block Type	96well
Chemistry	SYBR_GREEN
Experiment File Name	C:\Documents and Settings\INSTR-ADMIN\Desktop\QYM\20210519-miRNA-qym.eds
Experiment Run End Time	2010-11-03 05:24:30 AM CST
Instrument Type	steponeplus
Passive Reference	ROX
Well	Sample Name	Target	Task	Reporter	Quencher	RQ	RQ Min	RQ Max	Cт	Cт Mean	Cт SD	ΔCт	ΔCт Mean	ΔCт SE	HK Control ΔCт Mean	HK Control ΔCт SE	ΔΔCт	Automatic Ct Threshold	Ct Threshold	Automatic Baseline	Baseline Start	Baseline End	Efficiency	Tm1	Tm2	Tm3	Comments	MTP
B5	miR-3940-5p	u6	UNKNOWN	SYBR	None				8.75736	8.51303	0.223328							TRUE	1.07892	TRUE	1	2	1	81.3967				N
B6	con	u6	UNKNOWN	SYBR	None				8.63863	8.65375	0.279261							TRUE	1.07892	TRUE	1	2	1	81.3967				N
B7	miR-3940-5p-pre	miR-3940-5p	UNKNOWN	SYBR	None	1.2133	0.961716	1.5307	19.2687	19.1809	0.083138							TRUE	1.87834	TRUE	1	2	1	79.3128				N
C5	miR-3940-5p	u6	UNKNOWN	SYBR	None				8.31944	8.51303	0.223328							TRUE	1.07892	TRUE	1	2	1	81.2477				N
C6	con	u6	UNKNOWN	SYBR	None				8.38235	8.65375	0.279261							TRUE	1.07892	TRUE	1	2	1	81.3967				N
C7	miR-3940-5p-pre	miR-3940-5p	UNKNOWN	SYBR	None	1.2133	0.961716	1.5307	19.1709	19.1809	0.083138							TRUE	1.87834	TRUE	1	2	1	79.1637	82.1455			Y
D5	miR-3940-5p	u6	UNKNOWN	SYBR	None				8.4623	8.51303	0.223328							TRUE	1.07892	TRUE	1	2	1	81.2477				N
D6	con	u6	UNKNOWN	SYBR	None				8.94026	8.65375	0.279261							TRUE	1.07892	TRUE	1	2	1	81.2477				N
D7	miR-3940-5p-pre	miR-3940-5p	UNKNOWN	SYBR	None	1.2133	0.961716	1.5307	19.1033	19.1809	0.083138							TRUE	1.87834	TRUE	1	2	1	79.1637				N
E5	miR-3940-5p-pre	u6	UNKNOWN	SYBR	None				8.30168	8.33781	0.191911							TRUE	1.07892	TRUE	1	2	1	81.2477				N
E6	miR-3940-5p	miR-3940-5p	UNKNOWN	SYBR	None	1	0.673572	1.48462	19.4616	19.6351	0.276785							TRUE	1.87834	TRUE	3	5	1	81.993				N
E7	con	miR-3940-5p	UNKNOWN	SYBR	None	0.949738	0.694284	1.29918	19.8358	19.8502	0.0390376							TRUE	1.87834	TRUE	3	5	1	81.8473				N
F5	miR-3940-5p-pre	u6	UNKNOWN	SYBR	None				8.16653	8.33781	0.191911							TRUE	1.07892	TRUE	1	2	1	81.2477				N
F6	miR-3940-5p	miR-3940-5p	UNKNOWN	SYBR	None	1	0.673572	1.48462	19.9543	19.6351	0.276785							TRUE	1.87834	TRUE	3	5	1	81.6949				N
F7	con	miR-3940-5p	UNKNOWN	SYBR	None	0.949738	0.694284	1.29918	19.8944	19.8502	0.0390376							TRUE	1.87834	TRUE	3	5	1	81.9964				N
G5	miR-3940-5p-pre	u6	UNKNOWN	SYBR	None				8.54521	8.33781	0.191911							TRUE	1.07892	TRUE	1	2	1	81.2477				N
G6	miR-3940-5p	miR-3940-5p	UNKNOWN	SYBR	None	1	0.673572	1.48462	19.4895	19.6351	0.276785							TRUE	1.87834	TRUE	3	5	1	82.1421				N
G7	con	miR-3940-5p	UNKNOWN	SYBR	None	0.949738	0.694284	1.29918	19.8205	19.8502	0.0390376							TRUE	1.87834	TRUE	3	5	1	81.9964				N
Analysis Type	Singleplex
Endogenous Control	u6
RQ Min/Max Confidence Level	95.0
Reference Sample	con
sample name	target gene	target gene
	miR-3940-5p	u6	u6mean	△CT(miR-3940-5p-u6mean)	control△Ctmean	△△CT	2-△△CT
con	19.8358	8.63863	8.65375	11.182	11.1221	0.0599531	0.959295
con	19.8944	8.38235	8.65375	11.2407	11.1221	0.1186	0.921081
con	19.8205	8.94026	8.65375	11.1667	11.1221	0.0446428	0.96953
miR-3940-5p-pre	19.2687	8.30168	8.33781	10.9309	11.1221	-0.191227	1.14173
miR-3940-5p-pre	19.1709	8.16653	8.33781	10.8331	11.1221	-0.289005	1.2218
miR-3940-5p-pre	19.1033	8.54521	8.33781	10.7655	11.1221	-0.356586	1.28039
miR-3940-5p	19.4616	8.75736	8.51303	10.9485	11.1221	-0.173539	1.12782
miR-3940-5p	19.9543	8.31944	8.51303	11.4413	11.1221	0.319198	0.801515
miR-3940-5p	19.4895	8.4623	8.51303	10.9764	11.1221	-0.145659	1.10624
