# Supplementary material for: miR-3940-5p reduces amyloid β production via selectively targeting PSEN1
Source: Front Aging Neurosci. 2024 Mar 4;16:1346978. doi: 10.3389/fnagi.2024.1346978 (PMC10944889; doi:10.3389/fnagi.2024.1346978)
Supplement: Supplementary file 1 [file Data_Sheet_1.ZIP › raw data/fig3/fig3c/fig3c.xls]

## Sheet: Results
Block Type	96well
Chemistry	SYBR_GREEN
Experiment File Name	C:\Documents and Settings\INSTR-ADMIN\Desktop\QYM\20210519-MRNA-QYM.eds
Experiment Run End Time	2010-11-03 02:31:48 AM CST
Instrument Type	steponeplus
Passive Reference	ROX
Well	Sample Name	Target	Task	Reporter	Quencher	RQ	RQ Min	RQ Max	Cт	Cт Mean	Cт SD	ΔCт	ΔCт Mean	ΔCт SE	HK Control ΔCт Mean	HK Control ΔCт SE	ΔΔCт	Automatic Ct Threshold	Ct Threshold	Automatic Baseline	Baseline Start	Baseline End	Efficiency	Tm1	Tm2	Tm3	Comments
B5	CON	GAPDH	UNKNOWN	SYBR	None				19.9658	19.5453	0.393716							TRUE	1.1889	TRUE	3	11	1	81.2699
B6	miR-3940-5p-pre	GAPDH	UNKNOWN	SYBR	None				19.4197	19.3133	0.107202							TRUE	1.1889	TRUE	3	11	1	81.4189
B7	miR-3940-5p	PS1	UNKNOWN	SYBR	None	3.23178	2.30313	4.53488	30.3368	30.1605	0.173732		8.49303	0.176029			-1.69233	TRUE	1.26309	TRUE	3	21	1	80.5305
C5	CON	GAPDH	UNKNOWN	SYBR	None				19.4848	19.5453	0.393716							TRUE	1.1889	TRUE	3	10	1	81.4189
C6	miR-3940-5p-pre	GAPDH	UNKNOWN	SYBR	None				19.2053	19.3133	0.107202							TRUE	1.1889	TRUE	3	8	1	81.4189
C7	miR-3940-5p	PS1	UNKNOWN	SYBR	None	3.23178	2.30313	4.53488	30.1554	30.1605	0.173732		8.49303	0.176029			-1.69233	TRUE	1.26309	TRUE	3	18	1	80.6796
D5	CON	GAPDH	UNKNOWN	SYBR	None				19.1854	19.5453	0.393716							TRUE	1.1889	TRUE	3	5	1	81.4189
D6	miR-3940-5p-pre	GAPDH	UNKNOWN	SYBR	None				19.315	19.3133	0.107202							TRUE	1.1889	TRUE	3	7	1	81.4189
D7	miR-3940-5p	PS1	UNKNOWN	SYBR	None	3.23178	2.30313	4.53488	29.9894	30.1605	0.173732		8.49303	0.176029			-1.69233	TRUE	1.26309	TRUE	3	20	1	80.6796
E5	miR-3940-5p	GAPDH	UNKNOWN	SYBR	None				21.9487	21.6675	0.25055							TRUE	1.1889	TRUE	3	13	1	81.2699
E6	CON	PS1	UNKNOWN	SYBR	None	1	0.608635	1.64302	29.9358	29.7307	0.211412						0	TRUE	1.26309	TRUE	3	21	1	80.5247
E7	miR-3940-5p-pre	PS1	UNKNOWN	SYBR	None	0.717056	0.561257	0.916103	30.1748	29.9785	0.192662							TRUE	1.26309	TRUE	3	22	1	80.5305
F5	miR-3940-5p	GAPDH	UNKNOWN	SYBR	None				21.468	21.6675	0.25055							TRUE	1.1889	TRUE	3	10	1	81.4189
F6	CON	PS1	UNKNOWN	SYBR	None	1	0.608635	1.64302	29.7428	29.7307	0.211412						0	TRUE	1.26309	TRUE	3	20	1	80.6737
F7	miR-3940-5p-pre	PS1	UNKNOWN	SYBR	None	0.717056	0.561257	0.916103	29.971	29.9785	0.192662							TRUE	1.26309	TRUE	3	20	1	80.8286
G5	miR-3940-5p	GAPDH	UNKNOWN	SYBR	None				21.5858	21.6675	0.25055							TRUE	1.1889	TRUE	3	10	1	81.4189
G6	CON	PS1	UNKNOWN	SYBR	None	1	0.608635	1.64302	29.5135	29.7307	0.211412						0	TRUE	1.26309	TRUE	3	18	1	80.6737
G7	miR-3940-5p-pre	PS1	UNKNOWN	SYBR	None	0.717056	0.561257	0.916103	29.7897	29.9785	0.192662							TRUE	1.26309	TRUE	3	20	1	80.8286
Analysis Type	Singleplex
Endogenous Control	GAPDH
RQ Min/Max Confidence Level	95.0
Reference Sample	CON
sample name	target gene	target gene
	PSEN1	GAPDH	GAPDHmean	△CT(miR-3940-5p-GAPDHmean)	control△Ctmean	△△CT	2-△△CT
LV-miR-NC	29.9358	19.9658	19.5453	10.3905	10.1854	0.205101	0.867478
LV-miR-NC	29.7428	19.4848	19.5453	10.1975	10.1854	0.0121021	0.991647
LV-miR-NC	29.5135	19.1854	19.5453	9.96816	10.1854	-0.217203	1.16248
LV-miR-3940-5p-pre	30.1748	19.4197	19.3133	10.8615	10.1854	0.676152	0.625832
LV-miR-3940-5p-pre	29.971	19.2053	19.3133	10.6577	10.1854	0.472331	0.720799
LV-miR-3940-5p-pre	29.7897	19.315	19.3133	10.4764	10.1854	0.291047	0.817309
