# Supplementary material for: miR-3940-5p reduces amyloid β production via selectively targeting PSEN1
Source: Front Aging Neurosci. 2024 Mar 4;16:1346978. doi: 10.3389/fnagi.2024.1346978 (PMC10944889; doi:10.3389/fnagi.2024.1346978)
Supplement: Supplementary file 1 [file Data_Sheet_1.ZIP › raw data/fig3/fig3d-e/WB-ImageJ result.xlsx]

## Sheet: Sheet1
ImageJ result
First
GAPDH	Area	Mean	Min	Max	IntDen	RawintDen
gapdh
1	1620	166.651	21	240	269974	269974
2	1264	185.4	21	239	234345	234345
3	1422	177.491	21	239	252392	252392
4	1275	175.661	24	239	223968	223968
5	1080	192.914	27	239	208347	208347
6	1332	170.874	23	239	227604	227604
7	1056	182.191	36	236	192394	192394
8	1207	166.347	17	236	200781	200781
9	1292	162.068	24	237	209392	209392
10	1476	150.171	12	234	221653	221653
11	1328	161.09	17	234	213927	213927
12	1394	157.473	19	234	219518	219518
PSEN1
1	1400	190.396	49	231	266555	266555
2	1326	183.314	24	231	243075	243075
3	1344	177.658	10	231	238772	238772
4	1254	199.183	41	227	249775	249775
5	1330	193.068	29	227	256780	256780
6	1241	183.127	25	227	227261	227261
7	1088	115.964	29	178	126169	126169
8	990	118.808	33	178	117620	117620
9	819	125.076	38	178	102437	102437
10	966	142.642	43	218	137792	137792
11	936	142.427	28	218	133312	133312
12	1080	137.875	28	218	148905	148905
total	PSEN1	GAPDH	PSEN1/GAPDH	PSEN1/GAPDH-NC mean	normalization
control-1	269974	266555	0.987336	1.0528	0.937818
control-1	234345	243075	1.03725	1.0528	0.985231
control-1	252392	238772	0.946036	1.0528	0.89859
control-2	223968	249775	1.11523	1.0528	1.05929
control-2	208347	256780	1.23246	1.0528	1.17065
control-2	227604	227261	0.998493	1.0528	0.948415
miR-3940-5p-pre-1	192394	126169	0.655784	1.0528	0.622895
miR-3940-5p-pre-1	200781	117620	0.585812	1.0528	0.556432
miR-3940-5p-pre-1	209392	102437	0.489212	1.0528	0.464676
miR-3940-5p-pre-2	221653	137792	0.621656	1.0528	0.590478
miR-3940-5p-pre-2	213927	133312	0.623166	1.0528	0.591912
miR-3940-5p-pre-2	219518	148905	0.678327	1.0528	0.644307
