# Supplementary material for: miR-3940-5p reduces amyloid β production via selectively targeting PSEN1
Source: Front Aging Neurosci. 2024 Mar 4;16:1346978. doi: 10.3389/fnagi.2024.1346978 (PMC10944889; doi:10.3389/fnagi.2024.1346978)
Supplement: Supplementary file 1 [file Data_Sheet_1.ZIP › raw data/fig3/fig3f/fig3f.xls]

## Sheet: Results
Block Type	96well
Chemistry	SYBR_GREEN
Experiment File Name	C:\Documents and Settings\INSTR-ADMIN\Desktop\QYM\2021-05-31-MRNA-QYM.eds
Experiment Run End Time	2010-11-03 04:04:27 AM CST
Instrument Type	steponeplus
Passive Reference	ROX
Well	Sample Name	Target	Task	Reporter	Quencher	RQ	RQ Min	RQ Max	Cт	Cт Mean	Cт SD	ΔCт	ΔCт Mean	ΔCт SE	HK Control ΔCт Mean	HK Control ΔCт SE	ΔΔCт	Automatic Ct Threshold	Ct Threshold	Automatic Baseline	Baseline Start	Baseline End	Efficiency	Tm1	Tm2	Tm3	Comments	HIGHSD	MTP
B2	CON	CPNE8	UNKNOWN	SYBR	None				35.8895	35.1814	0.629131							TRUE	0.594523	TRUE	3	29	1	79.6322				Y	N
B3	miR-3940-5p	CPNE8	UNKNOWN	SYBR	None				36.422	34.7191	1.47896							TRUE	0.594523	TRUE	3	29	1	79.6357				Y	N
B4	miR-3940-5p-pre	ATXN1	UNKNOWN	SYBR	None	0.434025	0.154422	1.21989	30.5884	30.4303	0.231058							TRUE	0.752149	TRUE	3	23	1	89.1752	82.3187			N	Y
B5	CON	CUL7	UNKNOWN	SYBR	None	1	0.462334	2.16294	26.9347	26.6062	0.29374							TRUE	0.885848	TRUE	3	19	1	87.2331				N	N
B6	miR-3940-5p	CUL7	UNKNOWN	SYBR	None	0.374312	0.0722365	1.9396	27.482	27.5616	0.0704686							TRUE	0.885848	TRUE	3	19	1	87.3822				N	N
B7	miR-3940-5p-pre	TENM3	UNKNOWN	SYBR	None	0.402994	0.147463	1.10132	27.5372	27.634	0.0838497							TRUE	0.661426	TRUE	3	21	1	81.8718				N	N
B8	CON	KCNA5	UNKNOWN	SYBR	None	1	0.156508	6.38946	33.7406	34.412	1.5461							TRUE	0.0348643	TRUE	3	31	1	73.3751	85.0021			Y	Y
B9	miR-3940-5p	KCNA5	UNKNOWN	SYBR	None	0.476354	0.0225059	10.0824	35.3075	35.0195	2.31508							TRUE	0.0348643	TRUE	3	31	1	85.4492				Y	N
B10	miR-3940-5p-pre	GAPDH	UNKNOWN	SYBR	None	0.420879	0.153679	1.15266	19.5163	19.4288	0.102518							TRUE	0.768868	TRUE	3	11	1	81.2753				N	N
C2	CON	CPNE8	UNKNOWN	SYBR	None				34.6867	35.1814	0.629131							TRUE	0.594523	TRUE	3	27	1	79.6322				Y	N
C3	miR-3940-5p	CPNE8	UNKNOWN	SYBR	None				33.9788	34.7191	1.47896							TRUE	0.594523	TRUE	3	27	1	79.6357				Y	N
C4	miR-3940-5p-pre	ATXN1	UNKNOWN	SYBR	None	0.434025	0.154422	1.21989	30.5373	30.4303	0.231058							TRUE	0.752149	TRUE	3	23	1	89.1752	82.3187			N	Y
C5	CON	CUL7	UNKNOWN	SYBR	None	1	0.462334	2.16294	26.5152	26.6062	0.29374							TRUE	0.885848	TRUE	3	18	1	87.3822				N	N
C6	miR-3940-5p	CUL7	UNKNOWN	SYBR	None	0.374312	0.0722365	1.9396	27.6163	27.5616	0.0704686							TRUE	0.885848	TRUE	3	21	1	87.3822				N	N
C7	miR-3940-5p-pre	TENM3	UNKNOWN	SYBR	None	0.402994	0.147463	1.10132	27.6808	27.634	0.0838497							TRUE	0.661426	TRUE	3	20	1	81.8718				N	N
C8	CON	KCNA5	UNKNOWN	SYBR	None	1	0.156508	6.38946	33.3151	34.412	1.5461							TRUE	0.0348643	TRUE	3	30	1	85.3002				Y	N
C9	miR-3940-5p	KCNA5	UNKNOWN	SYBR	None	0.476354	0.0225059	10.0824	37.1771	35.0195	2.31508							TRUE	0.0348643	TRUE	3	35	1	85.4492				Y	N
C10	miR-3940-5p-pre	GAPDH	UNKNOWN	SYBR	None	0.420879	0.153679	1.15266	19.4541	19.4288	0.102518							TRUE	0.768868	TRUE	3	11	1	81.2753				N	N
D2	CON	CPNE8	UNKNOWN	SYBR	None				34.9681	35.1814	0.629131							TRUE	0.594523	TRUE	3	27	1	79.6322				Y	N
D3	miR-3940-5p	CPNE8	UNKNOWN	SYBR	None				33.7565	34.7191	1.47896							TRUE	0.594523	TRUE	3	26	1	79.6357				Y	N
D4	miR-3940-5p-pre	ATXN1	UNKNOWN	SYBR	None	0.434025	0.154422	1.21989	30.1651	30.4303	0.231058							TRUE	0.752149	TRUE	3	22	1	89.1752	82.3187			N	Y
D5	CON	CUL7	UNKNOWN	SYBR	None	1	0.462334	2.16294	26.3688	26.6062	0.29374							TRUE	0.885848	TRUE	3	17	1	87.2331				N	N
D6	miR-3940-5p	CUL7	UNKNOWN	SYBR	None	0.374312	0.0722365	1.9396	27.5863	27.5616	0.0704686							TRUE	0.885848	TRUE	3	19	1	87.2331				N	N
D7	miR-3940-5p-pre	TENM3	UNKNOWN	SYBR	None	0.402994	0.147463	1.10132	27.6841	27.634	0.0838497							TRUE	0.661426	TRUE	3	21	1	81.8718				N	N
D8	CON	KCNA5	UNKNOWN	SYBR	None	1	0.156508	6.38946	36.1803	34.412	1.5461							TRUE	0.0348643	TRUE	3	33	1	85.4493	68.6051			Y	Y
D9	miR-3940-5p	KCNA5	UNKNOWN	SYBR	None	0.476354	0.0225059	10.0824	32.5739	35.0195	2.31508							TRUE	0.0348643	TRUE	3	28	1	85.4492				Y	N
D10	miR-3940-5p-pre	GAPDH	UNKNOWN	SYBR	None	0.420879	0.153679	1.15266	19.316	19.4288	0.102518							TRUE	0.768868	TRUE	3	11	1	81.2753				N	N
E2	miR-3940-5p-pre	CPNE8	UNKNOWN	SYBR	None				32.7682	33.6467	0.900923							TRUE	0.594523	TRUE	3	26	1	79.4832				Y	N
E3	CON	ATXN1	UNKNOWN	SYBR	None	1	0.466905	2.14176	30.852	30.7608	0.272151							TRUE	0.752149	TRUE	3	23	1	89.0261	82.3187			N	Y
E4	miR-3940-5p	ATXN1	UNKNOWN	SYBR	None	0.547199	0.102168	2.93074	30.8994	31.1683	0.306491							TRUE	0.752149	TRUE	3	24	1	89.0261	82.3187			N	Y
E5	miR-3940-5p-pre	CUL7	UNKNOWN	SYBR	None	0.450322	0.165362	1.22634	26.1832	26.2225	0.036274							TRUE	0.885848	TRUE	3	18	1	87.2331				N	N
E6	CON	TENM3	UNKNOWN	SYBR	None	1	0.496155	2.0155	27.9054	27.8576	0.0456637							TRUE	0.661426	TRUE	3	21	1	81.7175				N	N
E7	miR-3940-5p	TENM3	UNKNOWN	SYBR	None	0.364805	0.0702805	1.89359	28.8082	28.85	0.0977822							TRUE	0.661426	TRUE	3	21	1	81.8718				N	N
E8	miR-3940-5p-pre	KCNA5	UNKNOWN	SYBR	None	1.9379	0.500575	7.50227	32.4959	31.9228	0.820045							TRUE	0.0348643	TRUE	3	28	1	84.8531				Y	N
E9	CON	GAPDH	UNKNOWN	SYBR	None	1	0.480097	2.08291	19.9466	19.715	0.200792							TRUE	0.768868	TRUE	3	11	1	81.1262				N	N
E10	miR-3940-5p	GAPDH	UNKNOWN	SYBR	None	0.197528	0.0381702	1.02219	21.6194	21.5925	0.0380793							TRUE	0.768868	TRUE	3	14	1	81.1262				N	N
F2	miR-3940-5p-pre	CPNE8	UNKNOWN	SYBR	None				33.6035	33.6467	0.900923							TRUE	0.594523	TRUE	3	26	1	79.6322				Y	N
F3	CON	ATXN1	UNKNOWN	SYBR	None	1	0.466905	2.14176	30.4548	30.7608	0.272151							TRUE	0.752149	TRUE	3	23	1	89.1752	82.4678			N	Y
F4	miR-3940-5p	ATXN1	UNKNOWN	SYBR	None	0.547199	0.102168	2.93074	31.1035	31.1683	0.306491							TRUE	0.752149	TRUE	3	23	1	89.1752	82.4678			N	Y
F5	miR-3940-5p-pre	CUL7	UNKNOWN	SYBR	None	0.450322	0.165362	1.22634	26.2546	26.2225	0.036274							TRUE	0.885848	TRUE	3	18	1	87.3822				N	N
F6	CON	TENM3	UNKNOWN	SYBR	None	1	0.496155	2.0155	27.8144	27.8576	0.0456637							TRUE	0.661426	TRUE	3	21	1	81.8666				N	N
F7	miR-3940-5p	TENM3	UNKNOWN	SYBR	None	0.364805	0.0702805	1.89359	28.9618	28.85	0.0977822							TRUE	0.661426	TRUE	3	21	1	81.8718				N	N
F8	miR-3940-5p-pre	KCNA5	UNKNOWN	SYBR	None	1.9379	0.500575	7.50227	32.289	31.9228	0.820045							TRUE	0.0348643	TRUE	3	28	1	85.5984				Y	N
F9	CON	GAPDH	UNKNOWN	SYBR	None	1	0.480097	2.08291	19.5897	19.715	0.200792							TRUE	0.768868	TRUE	3	11	1	81.2753				N	N
F10	miR-3940-5p	GAPDH	UNKNOWN	SYBR	None	0.197528	0.0381702	1.02219	21.6093	21.5925	0.0380793							TRUE	0.768868	TRUE	3	13	1	81.2753				N	N
G2	miR-3940-5p-pre	CPNE8	UNKNOWN	SYBR	None				34.5685	33.6467	0.900923							TRUE	0.594523	TRUE	3	27	1	79.6322				Y	N
G3	CON	ATXN1	UNKNOWN	SYBR	None	1	0.466905	2.14176	30.9756	30.7608	0.272151							TRUE	0.752149	TRUE	3	24	1	89.1752	82.4678			N	Y
G4	miR-3940-5p	ATXN1	UNKNOWN	SYBR	None	0.547199	0.102168	2.93074	31.502	31.1683	0.306491							TRUE	0.752149	TRUE	3	24	1	89.1752	82.4678			N	Y
G5	miR-3940-5p-pre	CUL7	UNKNOWN	SYBR	None	0.450322	0.165362	1.22634	26.2297	26.2225	0.036274							TRUE	0.885848	TRUE	3	17	1	87.3822				N	N
G6	CON	TENM3	UNKNOWN	SYBR	None	1	0.496155	2.0155	27.8529	27.8576	0.0456637							TRUE	0.661426	TRUE	3	21	1	81.8666				N	N
G7	miR-3940-5p	TENM3	UNKNOWN	SYBR	None	0.364805	0.0702805	1.89359	28.7801	28.85	0.0977822							TRUE	0.661426	TRUE	3	21	1	82.0208				N	N
G8	miR-3940-5p-pre	KCNA5	UNKNOWN	SYBR	None	1.9379	0.500575	7.50227	30.9835	31.9228	0.820045							TRUE	0.0348643	TRUE	3	27	1	85.4493				Y	N
G9	CON	GAPDH	UNKNOWN	SYBR	None	1	0.480097	2.08291	19.6087	19.715	0.200792							TRUE	0.768868	TRUE	3	12	1	81.2753				N	N
G10	miR-3940-5p	GAPDH	UNKNOWN	SYBR	None	0.197528	0.0381702	1.02219	21.5489	21.5925	0.0380793							TRUE	0.768868	TRUE	3	14	1	81.2753				N	N
Analysis Type	Singleplex
Endogenous Control	CPNE8
RQ Min/Max Confidence Level	95.0
Reference Sample	CON
sample name	target gene	target gene
	ATXN1	GAPDH	GAPDHmean	△CT(target gene-GAPDHmean)	control△Ctmean	△△CT	2-△△CT
CON	30.852	19.9466	19.715	11.137	11.0458	0.0912336	0.93872
CON	30.4548	19.5897	19.715	10.7398	11.0458	-0.306046	1.23631
CON	30.9756	19.6087	19.715	11.2606	11.0458	0.214813	0.861658
miR-3940-5p	30.8994	21.6194	21.5925	9.30687	11.0458	-1.73893	3.33788
miR-3940-5p	31.1035	21.6093	21.5925	9.511	11.0458	-1.53479	2.89747
miR-3940-5p	31.502	21.5489	21.5925	9.90949	11.0458	-1.13631	2.19817
miR-3940-5p-pre	30.5884	19.5163	19.4288	11.1596	11.0458	0.113772	0.924169
miR-3940-5p-pre	30.5373	19.4541	19.4288	11.1085	11.0458	0.0626532	0.957502
miR-3940-5p-pre	30.1651	19.316	19.4288	10.7363	11.0458	-0.309535	1.23931
	CPNE8	GAPDH	GAPDHmean	△CT(target gene-GAPDHmean)	control△Ctmean	△△CT	2-△△CT
miR-3940-5p-pre	34.086	19.5163	19.4288	14.6572	15.4664	-0.809272	1.75233
miR-3940-5p-pre	33.6035	19.4541	19.4288	14.1746	15.4664	-1.29181	2.44835
miR-3940-5p-pre	34.5685	19.316	19.4288	15.1397	15.4664	-0.326734	1.25417
CON	35.8895	19.9466	19.715	16.1745	15.4664	0.708055	0.612145
CON	34.6867	19.5897	19.715	14.9717	15.4664	-0.494738	1.40907
CON	34.9681	19.6087	19.715	15.2531	15.4664	-0.213317	1.15935
miR-3940-5p	36.422	21.6194	21.5925	14.8295	15.4664	-0.636941	1.55503
miR-3940-5p	33.9788	21.6093	21.5925	12.3863	15.4664	-3.08019	8.45723
miR-3940-5p	33.7565	21.5489	21.5925	12.1639	15.4664	-3.30249	9.86617
	CUL7	GAPDH	GAPDHmean	△CT(target gene-GAPDHmean)	control△Ctmean	△△CT	2-△△CT
CON	26.9347	19.9466	19.715	7.21969	6.89121	0.328483	0.796373
CON	26.5152	19.5897	19.715	6.80016	6.89121	-0.091046	1.06514
CON	26.3688	19.6087	19.715	6.65377	6.89121	-0.237437	1.1789
miR-3940-5p-pre	26.1832	19.5163	19.4288	6.75433	6.89121	-0.136875	1.09952
miR-3940-5p-pre	26.2546	19.4541	19.4288	6.82581	6.89121	-0.0653985	1.04637
miR-3940-5p-pre	26.2297	19.316	19.4288	6.80083	6.89121	-0.0903753	1.06465
miR-3940-5p	27.482	21.6194	21.5925	5.88952	6.89121	-1.00169	2.00235
miR-3940-5p	27.6163	21.6093	21.5925	6.02377	6.89121	-0.867436	1.82442
miR-3940-5p	27.5863	21.5489	21.5925	5.99378	6.89121	-0.897431	1.86275
	KCNA5	GAPDH	GAPDHmean	△CT(target gene-GAPDHmean)	control△Ctmean	△△CT	2-△△CT
CON	33.7406	19.9466	19.715	14.0256	13.8128	0.212772	0.862877
CON	33.3151	19.5897	19.715	13.6001	14.697	-1.09692	2.13897
CON	33.5278	19.6087	19.715	13.8128	14.697	-0.884146	1.84567
miR-3940-5p-pre	32.4959	19.5163	19.4288	13.0671	14.697	-1.62987	3.09486
miR-3940-5p-pre	32.289	19.4541	19.4288	12.8602	14.697	-1.83682	3.57221
miR-3940-5p-pre	32.3925	19.316	19.4288	12.9636	14.697	-1.73334	3.32498
miR-3940-5p	35.3075	21.6194	21.5925	13.715	14.697	-0.981969	1.97516
miR-3940-5p	37.1771	21.6093	21.5925	15.5846	14.697	0.887618	0.540506
miR-3940-5p	32.5739	21.5489	21.5925	10.9814	14.697	-3.71559	13.1372
	TENM3	GAPDH	GAPDHmean	△CT(target gene-GAPDHmean)	control△Ctmean	△△CT	2-△△CT
CON	27.9054	19.9466	19.715	8.19039	8.14256	0.047823	0.967395
CON	27.8144	19.5897	19.715	8.09942	8.14256	-0.0431442	1.03036
CON	27.8529	19.6087	19.715	8.13788	8.14256	-0.00467873	1.00325
miR-3940-5p-pre	27.5372	19.5163	19.4288	8.10841	8.14256	-0.0341517	1.02395
miR-3940-5p-pre	27.6808	19.4541	19.4288	8.25193	8.14256	0.109369	0.926994
miR-3940-5p-pre	27.6841	19.316	19.4288	8.2553	8.14256	0.112733	0.924834
miR-3940-5p	28.8082	21.6194	21.5925	7.21572	8.14256	-0.926847	1.90112
miR-3940-5p	28.9618	21.6093	21.5925	7.36922	8.14256	-0.773338	1.70922
miR-3940-5p	28.7801	21.5489	21.5925	7.18754	8.14256	-0.955023	1.93861
