# Supplementary material for: miR-3940-5p reduces amyloid β production via selectively targeting PSEN1
Source: Front Aging Neurosci. 2024 Mar 4;16:1346978. doi: 10.3389/fnagi.2024.1346978 (PMC10944889; doi:10.3389/fnagi.2024.1346978)
Supplement: Supplementary file 1 [file Data_Sheet_1.ZIP › raw data/fig4/fig4a/fig4a.xls]

## Sheet: Results
Block Type	96well
Chemistry	SYBR_GREEN
Experiment File Name	C:\Documents and Settings\INSTR-ADMIN\Desktop\QYM\2021-04-10-MRNA-qym.eds
Experiment Run End Time	Not Started
Instrument Type	steponeplus
Passive Reference	ROX
Well	Sample Name	Target	Task	Reporter	Quencher	RQ	RQ Min	RQ Max	Cт	Cт Mean	Cт SD	ΔCт	ΔCт Mean	ΔCт SE	HK Control ΔCт Mean	HK Control ΔCт SE	ΔΔCт	Automatic Ct Threshold	Ct Threshold	Automatic Baseline	Baseline Start	Baseline End	Efficiency	Tm1	Tm2	Tm3	Comments	OUTLIERRG
B2	5Y+Control	GAPDH	UNKNOWN	SYBR	None				19.9268	19.6755	0.21952							TRUE	0.961956	TRUE	3	11	1	81.4226				N
B3	5Y+APPSWE+mimics	GAPDH	UNKNOWN	SYBR	None				19.1296	19.1198	0.0142756							TRUE	0.961956	TRUE	3	11	1	81.4281				N
B4	5YAPP+Control	GAPDH	UNKNOWN	SYBR	None				19.6122	19.5404	0.0671259							TRUE	0.961956	TRUE	3	10	1	81.279				N
B5	5YAPP+inhibitor	GAPDH	UNKNOWN	SYBR	None				19.1689	19.1268	0.0406657							TRUE	0.961956	TRUE	3	10	1	81.5679				N
B6	5Y+APPSWE	APP	UNKNOWN	SYBR	None	0.538821	0.325013	0.893279	25.4559	25.2106	0.220885		6.7094	0.262676			0.892123	TRUE	0.736896	TRUE	3	17	1	82.4622				N
B7	5Y+APPSWE+inhibitor	APP	UNKNOWN	SYBR	None	0.541878	0.478296	0.613912	29.1254	29.0747	0.0455465		6.70124	0.064854			0.88396	TRUE	0.736896	TRUE	3	22	1	82.3191				N
B8	5YAPP+mimics	APP	UNKNOWN	SYBR	None	142.14	107.766	187.477	19.167	19.0706	0.0867029		-1.33389	0.143855			-7.15117	TRUE	0.736896	TRUE	3	10	1	82.3191				N
B9	5Y+Control	PS1	UNKNOWN	SYBR	None	1	0.696227	1.43631	28.7104	28.4686	0.240841		8.79316	0.188143			0	TRUE	0.69112	TRUE	3	20	1	80.5307				N
B10	5Y+APPSWE+mimics	PS1	UNKNOWN	SYBR	None	0.548059	0.333238	0.901363	29.2845	28.7806	0.44755		9.66076	0.258524			0.867598	TRUE	0.69112	TRUE	3	21	1	80.3816				N
B11	5YAPP+Control	PS1	UNKNOWN	SYBR	None	0.553027	0.464025	0.6591	29.2853	29.1881	0.142947		9.64774	0.0911771			0.854579	TRUE	0.69112	TRUE	3	21	1	80.374				N
B12	5YAPP+inhibitor	PS1	UNKNOWN	SYBR	None	0.514527	0.425888	0.621613	29.0612	28.8786	0.165234		9.75184	0.0982448			0.958682	TRUE	0.69112	TRUE	3	23	1	80.5231				N
C2	5Y+Control	GAPDH	UNKNOWN	SYBR	None				19.5214	19.6755	0.21952							TRUE	0.961956	TRUE	3	10	1	81.4226				N
C3	5Y+APPSWE+mimics	GAPDH	UNKNOWN	SYBR	None				19.1035	19.1198	0.0142756							TRUE	0.961956	TRUE	3	9	1	81.4281				N
C4	5YAPP+Control	GAPDH	UNKNOWN	SYBR	None				19.5296	19.5404	0.0671259							TRUE	0.961956	TRUE	3	10	1	81.4281				N
C5	5YAPP+inhibitor	GAPDH	UNKNOWN	SYBR	None				19.1236	19.1268	0.0406657							TRUE	0.961956	TRUE	3	10	1	81.5679				N
C6	5Y+APPSWE	APP	UNKNOWN	SYBR	None	0.538821	0.325013	0.893279	25.1487	25.2106	0.220885		6.7094	0.262676			0.892123	TRUE	0.736896	TRUE	3	16	1	82.6112				N
C7	5Y+APPSWE+inhibitor	APP	UNKNOWN	SYBR	None	0.541878	0.478296	0.613912	29.0615	29.0747	0.0455465		6.70124	0.064854			0.88396	TRUE	0.736896	TRUE	3	22	1	82.4681				N
C8	5YAPP+mimics	APP	UNKNOWN	SYBR	None	142.14	107.766	187.477	18.9991	19.0706	0.0867029		-1.33389	0.143855			-7.15117	TRUE	0.736896	TRUE	3	10	1	82.4681				N
C9	5Y+Control	PS1	UNKNOWN	SYBR	None	1	0.696227	1.43631	28.4667	28.4686	0.240841		8.79316	0.188143			0	TRUE	0.69112	TRUE	3	21	1	80.6798				N
C10	5Y+APPSWE+mimics	PS1	UNKNOWN	SYBR	None	0.548059	0.333238	0.901363	28.6279	28.7806	0.44755		9.66076	0.258524			0.867598	TRUE	0.69112	TRUE	3	21	1	80.6798				N
C11	5YAPP+Control	PS1	UNKNOWN	SYBR	None	0.553027	0.464025	0.6591	29.255	29.1881	0.142947		9.64774	0.0911771			0.854579	TRUE	0.69112	TRUE	3	22	1	80.374				N
C12	5YAPP+inhibitor	PS1	UNKNOWN	SYBR	None	0.514527	0.425888	0.621613	28.7395	28.8786	0.165234		9.75184	0.0982448			0.958682	TRUE	0.69112	TRUE	3	23	1	80.6722				N
D2	5Y+Control	GAPDH	UNKNOWN	SYBR	None				19.5782	19.6755	0.21952							TRUE	0.961956	TRUE	3	8	1	81.4226				N
D3	5Y+APPSWE+mimics	GAPDH	UNKNOWN	SYBR	None				19.1265	19.1198	0.0142756							TRUE	0.961956	TRUE	3	10	1	81.4281				N
D4	5YAPP+Control	GAPDH	UNKNOWN	SYBR	None				19.4793	19.5404	0.0671259							TRUE	0.961956	TRUE	3	11	1	81.4281				N
D5	5YAPP+inhibitor	GAPDH	UNKNOWN	SYBR	None				19.0878	19.1268	0.0406657							TRUE	0.961956	TRUE	3	11	1	81.4189				N
D6	5Y+APPSWE	APP	UNKNOWN	SYBR	None	0.538821	0.325013	0.893279	25.0273	25.2106	0.220885		6.7094	0.262676			0.892123	TRUE	0.736896	TRUE	3	15	1	82.4622				N
D7	5Y+APPSWE+inhibitor	APP	UNKNOWN	SYBR	None	0.541878	0.478296	0.613912	29.0372	29.0747	0.0455465		6.70124	0.064854			0.88396	TRUE	0.736896	TRUE	3	23	1	82.4681				N
D8	5YAPP+mimics	APP	UNKNOWN	SYBR	None	142.14	107.766	187.477	19.0456	19.0706	0.0867029		-1.33389	0.143855			-7.15117	TRUE	0.736896	TRUE	3	10	1	82.4681				N
D9	5Y+Control	PS1	UNKNOWN	SYBR	None	1	0.696227	1.43631	28.2288	28.4686	0.240841		8.79316	0.188143			0	TRUE	0.69112	TRUE	3	19	1	80.6798				N
D10	5Y+APPSWE+mimics	PS1	UNKNOWN	SYBR	None	0.548059	0.333238	0.901363	28.4294	28.7806	0.44755		9.66076	0.258524			0.867598	TRUE	0.69112	TRUE	3	20	1	80.6798				N
D11	5YAPP+Control	PS1	UNKNOWN	SYBR	None	0.553027	0.464025	0.6591	29.024	29.1881	0.142947		9.64774	0.0911771			0.854579	TRUE	0.69112	TRUE	3	20	1	80.374				N
D12	5YAPP+inhibitor	PS1	UNKNOWN	SYBR	None	0.514527	0.425888	0.621613	28.8351	28.8786	0.165234		9.75184	0.0982448			0.958682	TRUE	0.69112	TRUE	3	21	1	80.6722				N
E2	5Y+APPSWE	GAPDH	UNKNOWN	SYBR	None				18.9605	18.5012	0.397751							TRUE	0.961956	TRUE	3	11	1	81.2735				Y
E3	5Y+APPSWE+inhibitor	GAPDH	UNKNOWN	SYBR	None				22.328	22.3734	0.102682							TRUE	0.961956	TRUE	3	15	1	81.279				N
E4	5YAPP+mimics	GAPDH	UNKNOWN	SYBR	None				20.4069	20.4045	0.233593							TRUE	0.961956	TRUE	3	12	1	81.279				N
E5	5Y+Control	APP	UNKNOWN	SYBR	None	1	0.608588	1.64315	25.9419	25.4928	0.389334		5.81728	0.258051			0	TRUE	0.736896	TRUE	3	18	1	82.3131				N
E6	5Y+APPSWE+mimics	APP	UNKNOWN	SYBR	None	0.334889	0.319755	0.35074	26.5514	26.5154	0.0390956		7.39552	0.0240295			1.57824	TRUE	0.736896	TRUE	3	18	1	82.4622				N
E7	5YAPP+Control	APP	UNKNOWN	SYBR	None	117.804	91.6251	151.464	18.2999	18.4774	0.216001		-1.06297	0.130591			-6.88025	TRUE	0.736896	TRUE	3	10	1	82.3191				N
E8	5YAPP+inhibitor	APP	UNKNOWN	SYBR	None	67.6707	59.9808	76.3466	18.9797	18.8636	0.100664		-0.26318	0.0626814			-6.08046	TRUE	0.736896	TRUE	3	12	1	82.3191				N
E9	5Y+APPSWE	PS1	UNKNOWN	SYBR	None	0.347293	0.214079	0.563401	28.9766	28.8202	0.177216		10.3189	0.251404			1.52577	TRUE	0.69112	TRUE	3	21	1	80.5307				N
E10	5Y+APPSWE+inhibitor	PS1	UNKNOWN	SYBR	None	0.468724	0.367547	0.597754	32.3358	32.2598	0.193264		9.88635	0.126352			1.09319	TRUE	0.69112	TRUE	3	26	1	80.5307				N
E11	5YAPP+mimics	PS1	UNKNOWN	SYBR	None	0.840473	0.483369	1.4614	29.9544	29.4484	0.43967		9.04389	0.287446			0.250726	TRUE	0.69112	TRUE	3	23	1	80.0758				N
F2	5Y+APPSWE	GAPDH	UNKNOWN	SYBR	None				18.2683	18.5012	0.397751							TRUE	0.961956	TRUE	3	8	1	81.4226				N
F3	5Y+APPSWE+inhibitor	GAPDH	UNKNOWN	SYBR	None				22.3014	22.3734	0.102682							TRUE	0.961956	TRUE	3	16	1	81.4281				N
F4	5YAPP+mimics	GAPDH	UNKNOWN	SYBR	None				20.1697	20.4045	0.233593							TRUE	0.961956	TRUE	3	11	1	81.279				N
F5	5Y+Control	APP	UNKNOWN	SYBR	None	1	0.608588	1.64315	25.2508	25.4928	0.389334		5.81728	0.258051			0	TRUE	0.736896	TRUE	3	16	1	82.4622				N
F6	5Y+APPSWE+mimics	APP	UNKNOWN	SYBR	None	0.334889	0.319755	0.35074	26.4738	26.5154	0.0390956		7.39552	0.0240295			1.57824	TRUE	0.736896	TRUE	3	19	1	82.4622				N
F7	5YAPP+Control	APP	UNKNOWN	SYBR	None	117.804	91.6251	151.464	18.4144	18.4774	0.216001		-1.06297	0.130591			-6.88025	TRUE	0.736896	TRUE	3	11	1	82.17				N
F8	5YAPP+inhibitor	APP	UNKNOWN	SYBR	None	67.6707	59.9808	76.3466	18.8108	18.8636	0.100664		-0.26318	0.0626814			-6.08046	TRUE	0.736896	TRUE	3	9	1	82.4681				N
F9	5Y+APPSWE	PS1	UNKNOWN	SYBR	None	0.347293	0.214079	0.563401	28.8562	28.8202	0.177216		10.3189	0.251404			1.52577	TRUE	0.69112	TRUE	3	19	1	80.6798				N
F10	5Y+APPSWE+inhibitor	PS1	UNKNOWN	SYBR	None	0.468724	0.367547	0.597754	32.0401	32.2598	0.193264		9.88635	0.126352			1.09319	TRUE	0.69112	TRUE	3	25	1	80.6798				N
F11	5YAPP+mimics	PS1	UNKNOWN	SYBR	None	0.840473	0.483369	1.4614	29.16	29.4484	0.43967		9.04389	0.287446			0.250726	TRUE	0.69112	TRUE	3	20	1	80.5231				N
G2	5Y+APPSWE	GAPDH	UNKNOWN	SYBR	None				18.2748	18.5012	0.397751							TRUE	0.961956	TRUE	3	9	1	81.4226				N
G3	5Y+APPSWE+inhibitor	GAPDH	UNKNOWN	SYBR	None				22.491	22.3734	0.102682							TRUE	0.961956	TRUE	3	15	1	81.279				N
G4	5YAPP+mimics	GAPDH	UNKNOWN	SYBR	None				20.6369	20.4045	0.233593							TRUE	0.961956	TRUE	3	13	1	81.13				N
G5	5Y+Control	APP	UNKNOWN	SYBR	None	1	0.608588	1.64315	25.2856	25.4928	0.389334		5.81728	0.258051			0	TRUE	0.736896	TRUE	3	16	1	82.4622				N
G6	5Y+APPSWE+mimics	APP	UNKNOWN	SYBR	None	0.334889	0.319755	0.35074	26.5209	26.5154	0.0390956		7.39552	0.0240295			1.57824	TRUE	0.736896	TRUE	3	19	1	82.3131				N
G7	5YAPP+Control	APP	UNKNOWN	SYBR	None	117.804	91.6251	151.464	18.7179	18.4774	0.216001		-1.06297	0.130591			-6.88025	TRUE	0.736896	TRUE	3	11	1	82.17				N
G8	5YAPP+inhibitor	APP	UNKNOWN	SYBR	None	67.6707	59.9808	76.3466	18.8002	18.8636	0.100664		-0.26318	0.0626814			-6.08046	TRUE	0.736896	TRUE	3	11	1	82.6172				N
G9	5Y+APPSWE	PS1	UNKNOWN	SYBR	None	0.347293	0.214079	0.563401	28.6277	28.8202	0.177216		10.3189	0.251404			1.52577	TRUE	0.69112	TRUE	3	19	1	80.8289				N
G10	5Y+APPSWE+inhibitor	PS1	UNKNOWN	SYBR	None	0.468724	0.367547	0.597754	32.4035	32.2598	0.193264		9.88635	0.126352			1.09319	TRUE	0.69112	TRUE	3	25	1	80.8289				N
G11	5YAPP+mimics	PS1	UNKNOWN	SYBR	None	0.840473	0.483369	1.4614	29.2307	29.4484	0.43967		9.04389	0.287446			0.250726	TRUE	0.69112	TRUE	3	21	1	80.5231				N
Analysis Type	Singleplex
Endogenous Control	GAPDH
RQ Min/Max Confidence Level	95.0
Reference Sample	5Y+Control
sample name	target gene	target gene
	PSEN1	GAPDH	GAPDHmean	△CT(target gene-GAPDHmean)	control△Ctmean	△△CT	2-△△CT
SH-SY5Y	28.7104	19.9268	19.6755	9.03497	8.79316	0.241812	0.845683
SH-SY5Y	28.4667	19.5214	19.6755	8.79121	8.79316	-0.00195312	1.00135
SH-SY5Y	28.2288	19.5782	19.6755	8.5533	8.79316	-0.239859	1.18088
SH-SY5Y APPSWE	18.2999	19.6122	19.5404	-1.24048	8.79316	-10.0336	1048.16
SH-SY5Y APPSWE	18.4144	19.5296	19.5404	-1.12596	8.79316	-9.91912	968.169
SH-SY5Y APPSWE	18.7179	19.4793	19.5404	-0.822477	8.79316	-9.61564	784.504
