# Supplementary material for: miR-3940-5p reduces amyloid β production via selectively targeting PSEN1
Source: Front Aging Neurosci. 2024 Mar 4;16:1346978. doi: 10.3389/fnagi.2024.1346978 (PMC10944889; doi:10.3389/fnagi.2024.1346978)
Supplement: Supplementary file 1 [file Data_Sheet_1.ZIP › raw data/fig4/fig4b/fig4b.xlsx]

## Sheet: Sheet1
Aβ42standard curve：y=0.062+0.01x									Aβ40standard curve：y=0.064+0.007X
sample	OD（total protein ）	Aβ42（pg/ml）	Aβ42（pg/ul）	total protein(ug/ul)	Aβ42/total protein（pg/ug）				sample	OD（total protein ）	Aβ42（pg/ml）	Aβ42（pg/ul）	total protein(ug/ul)	Aβ42/total protein（pg/ug）
SH-SY5Y	0.5593	248.65	0.24865	2.75998	0.0900913				SH-SY5Y	0.3119	177.071	0.177071	2.75998	0.0641568
SH-SY5Y	0.5329	235.45	0.23545	2.75998	0.0853086				SH-SY5Y	0.3203	183.071	0.183071	2.75998	0.0663307
SH-SY5Y	0.5347	236.35	0.23635	2.75998	0.0856347				SH-SY5Y	0.3274	188.143	0.188143	2.75998	0.0681682
SH-SY5Y APP Swe	0.4785	208.25	0.20825	2.59493	0.0802527				SH-SY5Y APP Swe	0.5349	336.357	0.336357	2.59493	0.129621
SH-SY5Y APP Swe	0.5439	240.95	0.24095	2.59493	0.0928541				SH-SY5Y APP Swe	0.5988	382	0.382	2.59493	0.14721
SH-SY5Y APP Swe	0.572	255	0.255	2.59493	0.0982686				SH-SY5Y APP Swe	0.5668	359.143	0.359143	2.59493	0.138402
x=（y+0.0008）/0.5877
