# Supplementary material for: miR-3940-5p reduces amyloid β production via selectively targeting PSEN1
Source: Front Aging Neurosci. 2024 Mar 4;16:1346978. doi: 10.3389/fnagi.2024.1346978 (PMC10944889; doi:10.3389/fnagi.2024.1346978)
Supplement: Supplementary file 1 [file Data_Sheet_1.ZIP › raw data/fig4/fig4c/fig4c-d.xlsx]

## Sheet: Sheet1
Aβ42standard curve：y=0.062+0.01x									Aβ40standard curve：y=0.064+0.007X
sample	OD（total protein ）	Aβ42（pg/ml）	Aβ42（pg/ul）	total protein(ug/ul)	Aβ42/total protein（pg/ug）	negative control mean	normalization			sample	OD（total protein ）	Aβ40（pg/ml）	Aβ40（pg/ul）	total protein(ug/ul)	Aβ40/total protein（pg/ug）	negative control mean	normalization
negative control	0.4839	210.95	0.21095	2.92071	0.0722255	0.078307	0.922338			negative control	0.4623	284.5	0.2845	2.92071	0.0974078	0.110978	0.877724
negative control	0.4994	218.7	0.2187	2.92071	0.074879	0.078307	0.956224			negative control	0.4611	283.643	0.283643	2.92071	0.0971143	0.110978	0.87508
negative control	0.4685	203.25	0.20325	2.92071	0.0695892	0.078307	0.888672			negative control	0.4617	284.071	0.284071	2.92071	0.097261	0.110978	0.876402
negative control	0.4785	208.25	0.20825	2.59493	0.0802527	0.078307	1.02485			negative control	0.5349	336.357	0.336357	2.59493	0.129621	0.110978	1.16799
negative control	0.5439	240.95	0.24095	2.59493	0.0928541	0.078307	1.18577			negative control	0.5988	382	0.382	2.59493	0.14721	0.110978	1.32648
negative control	0.572	255	0.255	2.59493	0.0982686	0.078307	1.25491			negative control	0.5668	359.143	0.359143	2.59493	0.138402	0.110978	1.24711
negative control	0.4839	210.95	0.21095	2.92071	0.0722255	0.078307	0.922338			negative control	0.4623	284.5	0.2845	2.92071	0.0974078	0.110978	0.877724
negative control	0.4994	218.7	0.2187	2.92071	0.074879	0.078307	0.956224			negative control	0.4611	283.643	0.283643	2.92071	0.0971143	0.110978	0.87508
negative control	0.4685	203.25	0.20325	2.92071	0.0695892	0.078307	0.888672			negative control	0.4617	284.071	0.284071	2.92071	0.097261	0.110978	0.876402
mimics	0.4371	187.55	0.18755	3.01294	0.0622481	0.078307	0.794924			mimics	0.4044	243.143	0.243143	3.01294	0.0806994	0.110978	0.727168
mimics	0.4336	185.8	0.1858	3.01294	0.0616672	0.078307	0.787506			mimics	0.4032	242.286	0.242286	3.01294	0.0804149	0.110978	0.724605
mimics	0.4301	184.05	0.18405	3.01294	0.0610864	0.078307	0.780089			mimics	0.4092	242.714	0.242714	3.01294	0.0805572	0.110978	0.725886
mimics	0.5149	226.45	0.22645	3.39266	0.0667469	0.078307	0.852375			mimics	0.5281	331.5	0.3315	3.39266	0.0977108	0.110978	0.880455
mimics	0.4895	213.75	0.21375	3.39266	0.0630036	0.078307	0.804572			mimics	0.5245	328.929	0.328929	3.39266	0.0969529	0.110978	0.873625
mimics	0.4783	208.15	0.20815	3.39266	0.061353	0.078307	0.783493			mimics	0.4881	302.929	0.302929	3.39266	0.0892893	0.110978	0.80457
mimics	0.4371	187.55	0.18755	3.01294	0.0622481	0.078307	0.794924			mimics	0.4044	243.143	0.243143	3.01294	0.0806994	0.110978	0.727168
mimics	0.4336	185.8	0.1858	3.01294	0.0616672	0.078307	0.787506			mimics	0.4032	242.286	0.242286	3.01294	0.0804149	0.110978	0.724605
mimics	0.4301	184.05	0.18405	3.01294	0.0610864	0.078307	0.780089			mimics	0.4092	242.714	0.242714	3.01294	0.0805572	0.110978	0.725886
si-ps1	0.4158	176.9	0.1769	3.42449	0.0516574	0.0675905	0.76427			si-ps1	0.4589	282.071	0.282071	3.42449	0.0823689	0.0823759	0.999916
si-ps1	0.4476	192.8	0.1928	3.42449	0.0563004	0.0675905	0.832963			si-ps1	0.4605	283.214	0.283214	3.42449	0.0827027	0.0823759	1.00397
si-ps1	0.4247	181.35	0.18135	3.42449	0.0529568	0.0675905	0.783495			si-ps1	0.4574	281	0.281	3.42449	0.0820561	0.0823759	0.996117
si-con	0.4375	187.75	0.18775	2.86677	0.0654917	0.0675905	0.968949			si-con	0.4781	295.786	0.295786	2.86677	0.103177	0.0823759	1.25252
si-con	0.4606	199.3	0.1993	2.86677	0.0695206	0.0675905	1.02856			si-con	0.4913	305.214	0.305214	2.86677	0.106466	0.0823759	1.29244
si-con	0.4505	194.25	0.19425	2.86677	0.0677591	0.0675905	1.00249			si-con	0.4648	286.286	0.286286	2.86677	0.0998634	0.0823759	1.21229
Aβ42/Aβ40							Aβ42/Aβ40
sample	Aβ42/total protein（pg/ug）	Aβ40/total protein（pg/ug）	Aβ42/Aβ40	negative control mean	normalization		sample	Aβ42/total protein（pg/ug）	Aβ40/total protein（pg/ug）	Aβ42/Aβ40	negative control mean	normalization
negative control	0.0722255	0.0974078	0.741476	0.712881	1.04011		si-ps1	0.0516574	0.0823689	0.627146	0.655417	0.956865
negative control	0.074879	0.0971143	0.77104	0.712881	1.08158		si-ps1	0.0563004	0.0827027	0.680757	0.655417	1.03866
negative control	0.0695892	0.097261	0.715489	0.712881	1.00366		si-ps1	0.0529568	0.0820561	0.645374	0.655417	0.984676
negative control	0.0802527	0.129621	0.619134	0.712881	0.868495		si-con	0.0654917	0.103177	0.63475	0.655417	0.968467
negative control	0.0928541	0.14721	0.630759	0.712881	0.884803		si-con	0.0695206	0.106466	0.652984	0.655417	0.996287
negative control	0.0982686	0.138402	0.710024	0.712881	0.995992		si-con	0.0677591	0.0998634	0.678518	0.655417	1.03525
negative control	0.0722255	0.0974078	0.741476	0.712881	1.04011
negative control	0.074879	0.0971143	0.77104	0.712881	1.08158
negative control	0.0695892	0.097261	0.715489	0.712881	1.00366
mimics	0.0622481	0.0806994	0.771357	0.712881	1.08203
mimics	0.0616672	0.0804149	0.766863	0.712881	1.07572
mimics	0.0610864	0.0805572	0.758299	0.712881	1.06371
mimics	0.0667469	0.0977108	0.683107	0.712881	0.958235
mimics	0.0630036	0.0969529	0.649837	0.712881	0.911565
mimics	0.061353	0.0892893	0.687126	0.712881	0.963872
mimics	0.0622481	0.0806994	0.771357	0.712881	1.08203
mimics	0.0616672	0.0804149	0.766863	0.712881	1.07572
mimics	0.0610864	0.0805572	0.758299	0.712881	1.06371
