# Supplementary material for: miR-3940-5p reduces amyloid β production via selectively targeting PSEN1
Source: Front Aging Neurosci. 2024 Mar 4;16:1346978. doi: 10.3389/fnagi.2024.1346978 (PMC10944889; doi:10.3389/fnagi.2024.1346978)
Supplement: Supplementary file 1 [file Data_Sheet_1.ZIP › raw data/fig4/fig4f-g/fig4f.xlsx]

## Sheet: Sheet1
Aβ42standard curve：y=0.062+0.01x									Aβ40standard curve：y=0.064+0.007X
sample	OD（total protein ）	Aβ42（pg/ml）	Aβ42（pg/ul）	total protein(ug/ul)	Aβ42/total protein（pg/ug）	negative control mean	normalization			sample	OD（total protein ）	Aβ40（pg/ml）	Aβ40（pg/ul）	total protein(ug/ul)	Aβ40/total protein（pg/ug）	negative control mean	normalization
LV-miR NC	0.5728	255.4	0.2554	0.744337	0.343124	0.327697	1.04708			LV-miR NC	0.3249	186.357	0.186357	0.744337	0.250367	0.259163	0.966058
LV-miR NC	0.5436	240.8	0.2408	0.744337	0.32351	0.327697	0.987222			LV-miR NC	0.3253	186.643	0.186643	0.744337	0.250751	0.259163	0.967539
LV-miR NC	0.5331	235.55	0.23555	0.744337	0.316456	0.327697	0.965699			LV-miR NC	0.352	205.714	0.205714	0.744337	0.276373	0.259163	1.0664
LV-miR-3940-5P-pre	0.4867	212.35	0.21235	2.3603	0.0899673	0.327697	0.274544			LV-miR-3940-5P-pre	0.3443	200.214	0.200214	2.3603	0.0848257	0.259163	0.327306
LV-miR-3940-5P-pre	0.5053	221.65	0.22165	2.3603	0.0939075	0.327697	0.286568			LV-miR-3940-5P-pre	0.3112	176.571	0.176571	2.3603	0.0748088	0.259163	0.288655
LV-miR-3940-5P-pre	0.5437	240.85	0.24085	2.3603	0.102042	0.327697	0.311392			LV-miR-3940-5P-pre	0.315	179.286	0.179286	2.3603	0.0759588	0.259163	0.293092
Aβ42/Aβ40
sample	Aβ42/total protein（pg/ug）	Aβ40/total protein（pg/ug）	Aβ42/Aβ40	negative control mean	normalization
LV-miR NC	0.343124	0.250367	1.37049	1.26856	1.08035
LV-miR NC	0.32351	0.250751	1.29016	1.26856	1.01703
LV-miR NC	0.316456	0.276373	1.14503	1.26856	0.902624
LV-miR-3940-5P-pre	0.0899673	0.0848257	1.06061	1.26856	0.836076
LV-miR-3940-5P-pre	0.0939075	0.0748088	1.2553	1.26856	0.989545
LV-miR-3940-5P-pre	0.102042	0.0759588	1.34339	1.26856	1.05898
